# Supplementary material for: Antiseizure medication use during pregnancy and children’s neurodevelopmental outcomes
Source: Nat Commun. 2024 Nov 15;15:9640. doi: 10.1038/s41467-024-53813-1 (PMC11568279; doi:10.1038/s41467-024-53813-1)
Supplement: Supplementary file 4 — Source Data [file 41467_2024_53813_MOESM4_ESM.xlsx]

## Sheet: Figure_1
Figure 1
	ASM	Risk as % (95% CI)			Weight for DOHaD (Sweden) (%)
Outcome		Age 4	Age 8	Age 12	Age 4	Age 8	Age 12
Autism	No ASM	0.29 (0.28-0.30)	1.39 (1.36-1.42)	3.01 (2.94-3.08)	75.3	64.6	69.5
	Carbamazepine	0.33 (0.28-0.40)	1.56 (1.31-1.84)	3.47 (2.94-4.09)	87.8	87.6	87.4
	Gabapentin	0.38 (0.27-0.52)	1.67 (1.22-2.29)	3.67 (2.70-5.00)	55.8	55.3	54.8
	Lamotrigine	0.23 (0.19-0.27)	1.08 (0.91-1.27)	2.42 (2.05-2.85)	88	87.8	87.7
	Levetiracetam	0.23 (0.12-0.43)	1.07 (0.58-1.98)	2.39 (1.30-4.40)	80.2	80.1	80
	Phenytoin	0.26 (0.15-0.48)	1.23 (0.69-2.21)	2.76 (1.55-4.91)	90.3	90.2	90.1
	Pregabalin	0.19 (0.15-0.25)	0.90 (0.69-1.17)	2.02 (1.55-2.63)	87	87	86.9
	Topiramate	0.30 (0.18-0.50)	1.40 (0.83-2.34)	3.13 (1.89-5.20)	93	93.1	93.3
	Valproate	0.47 (0.39-0.57)	2.19 (1.83-2.63)	4.85 (4.07-5.78)	88.8	88.8	88.7
	Other	0.34 (0.24-0.48)	1.61 (1.15-2.25)	3.59 (2.58-4.99)	90.9	90.7	90.5
	Polytherapy	0.42 (0.34-0.53)	1.94 (1.57-2.40)	4.29 (3.49-5.28)	81	80.8	80.7
Intellectual disability	No ASM	0.15 (0.14-0.15)	0.50 (0.49-0.51)	0.92 (0.90-0.94)	92.7	93.9	95.1
	Carbamazepine	0.19 (0.15-0.25)	0.66 (0.51-0.85)	1.19 (0.92-1.54)	94.1	94.1	94.1
	Gabapentin	0.16 (0.08-0.34)	0.55 (0.26-1.14)	0.98 (0.47-2.05)	100	100	100
	Lamotrigine	0.17 (0.13-0.22)	0.56 (0.43-0.73)	1.02 (0.79-1.32)	93.4	93.5	93.5
	Levetiracetam	0.10 (0.03-0.32)	0.35 (0.11-1.10)	0.63 (0.20-1.96)	100	100	100
	Phenytoin	0.11 (0.03-0.33)	0.36 (0.12-1.12)	0.65 (0.21-2.01)	100	100	100
	Pregabalin	0.13 (0.08-0.22)	0.46 (0.28-0.75)	0.82 (0.50-1.34)	100	100	100
	Topiramate	0.35 (0.17-0.70)	1.17 (0.59-2.33)	2.14 (1.08-4.24)	87.7	87.8	87.9
	Valproate	0.39 (0.30-0.50)	1.31 (1.02-1.70)	2.36 (1.83-3.05)	96.7	96.8	96.8
	Other	0.14 (0.07-0.29)	0.48 (0.24-0.97)	0.87 (0.43-1.73)	100	100	100
	Polytherapy	0.29 (0.22-0.40)	0.99 (0.73-1.34)	1.80 (1.33-2.43)	91.1	91.2	91.3
Attention Deficit Hyperactivity Disorder	No ASM	0.06 (0.06-0.07)	0.98 (0.94-1.03)	2.50 (2.39-2.63)	31.2	13.3	17.6
	Carbamazepine	0.05 (0.04-0.06)	1.52 (1.28-1.81)	5.62 (4.80-6.58)	89.4	89.9	91.3
	Gabapentin	0.06 (0.04-0.08)	1.64 (1.22-2.21)	5.72 (4.34-7.54)	79	79.2	80.9
	Lamotrigine	0.04 (0.03-0.05)	1.29 (1.08-1.54)	4.80 (4.09-5.64)	89.7	90.1	91.3
	Levetiracetam	0.04 (0.03-0.07)	1.48 (0.89-2.45)	5.47 (3.40-8.81)	90.3	90.5	91.2
	Phenytoin	0.05 (0.03-0.07)	1.67 (1.13-2.47)	6.30 (4.38-9.07)	95.8	95.9	96.2
	Pregabalin	0.03 (0.02-0.04)	0.98 (0.77-1.25)	3.80 (3.03-4.77)	95.5	95.6	96
	Topiramate	0.03 (0.02-0.05)	1.14 (0.69-1.88)	4.36 (2.72-7.00)	93.6	93.8	94.3
	Valproate	0.05 (0.04-0.06)	1.70 (1.40-2.06)	6.34 (5.32-7.56)	92.3	92.7	93.8
	Other	0.04 (0.03-0.05)	1.37 (1.01-1.86)	5.30 (3.99-7.04)	97.5	97.6	97.9
	Polytherapy	0.05 (0.04-0.06)	1.57 (1.26-1.97)	5.88 (4.78-7.22)	91.1	91.5	92.6

## Sheet: Figure_2
Figure 2
Outcome	ASM	Weighting for CPRD (UK)	Weighting for DOHaD (Sweden)	Pooled Adjusted HR (95 % CI)
Autism	No ASM	-	-	1 (Reference)
	Carbamazepine	12	88	1.25 (1.05-1.48)
	Gabapentin	44	56	1.15 (0.84-1.59)
	Lamotrigine	11.9	88.1	0.86 (0.72-1.01)
	Levetiracetam	19.7	80.3	0.82 (0.44-1.54)
	Phenytoin	9.7	90.3	0.99 (0.55-1.80)
	Pregabalin	12.9	87.1	0.71 (0.54-0.93)
	Topiramate	7.1	92.9	1.14 (0.68-1.93)
	Valproate	11	89	1.78 (1.48-2.14)
	Other	9	91	1.30 (0.93-1.84)
	Polytherapy	18.8	81.2	1.51 (1.22-1.88)
Intellectual disability	No ASM	-	-	1 (Reference)
	Carbamazepine	6	94	1.30 (1.01-1.69)
	Gabapentin	-	100	1.02 (0.49-2.15)
	Lamotrigine	6.6	93.4	1.12 (0.86-1.46)
	Levetiracetam	-	100	0.66 (0.21-2.05)
	Phenytoin	-	100	0.67 (0.22-2.10)
	Pregabalin	-	100	0.86 (0.52-1.40)
	Topiramate	12.3	87.7	2.48 (1.23-4.98)
	Valproate	3.3	96.7	2.56 (1.97-3.32)
	Other	-	100	0.90 (0.45-1.81)
	Polytherapy	8.9	91.1	2.02 (1.49-2.75)
Attention Deficit Hyperactivity Disorder	No ASM			1 (Reference)
	Carbamazepine	5.4	94.6	1.07 (0.94-1.21)
	Gabapentin	18.5	81.5	1.22 (0.92-1.63)
	Lamotrigine	5.2	94.8	0.89 (0.78-1.01)
	Levetiracetam	9.1	90.9	1.05 (0.64-1.74)
	Phenytoin	3.7	96.3	1.16 (0.79-1.70)
	Pregabalin	3.2	96.8	0.67 (0.55-0.83)
	Topiramate	6	94	0.80 (0.49-1.30)
	Valproate	4.5	95.5	1.20 (1.02-1.40)
	Other	2	98	0.95 (0.71-1.25)
	Polytherapy	6.2	93.8	1.12 (0.92-1.36)

## Sheet: Figure_3a
Figure 3a - Discordant Sibling analysis HRs
Outcome	ASM	Weighting for CPRD (UK)	Weighting for DOHaD (Sweden)	Pooled Adjusted HR (95 % CI)
Autism	No ASM	-	-	1 (Reference)
	Carbamazepine	21.5	78.5	1.25 (0.79-1.98)
	Gabapentin	52.6	47.4	0.76 (0.41-1.41)
	Lamotrigine	22	78	0.84 (0.58-1.23)
	Levetiracetam	50.9	49.1	0.55 (0.17-1.74)
	Phenytoin	73	27	11.53 (4.00-33.20)
	Pregabalin	37.9	62.1	0.91 (0.54-1.54)
	Topiramate	19.6	80.4	1.36 (0.50-3.72)
	Valproate	22.3	77.7	1.05 (0.64-1.72)
	Other	36.2	63.8	1.25 (0.55-2.85)
	Polytherapy	32.1	67.9	1.30 (0.75-2.24)
Intellectual disability	No ASM	-	-	1 (Reference)
	Carbamazepine	37.7	62.3	1.84 (1.02-3.32)
	Gabapentin	-	100	1.91 (0.52-7.03)
	Lamotrigine	15	85	1.19 (0.62-2.25)
	Levetiracetam	-	100	0.71 (0.08-6.47)
	Phenytoin	-	100	0.53 (0.03-8.50)
	Pregabalin	-	100	0.77 (0.26-2.26)
	Topiramate	33.8	66.2	1.45 (0.40-5.36)
	Valproate	18.5	81.5	1.54 (0.76-3.14)
	Other	-	100	0.57 (0.11-3.00)
	Polytherapy	11.3	88.7	1.00 (0.43-2.31)
Attention Deficit Hyperactivity Disorder	No ASM	-	-	1 (Reference)
	Carbamazepine	8.1	91.9	0.97 (0.69-1.37)
	Gabapentin	17.3	82.7	1.13 (0.67-1.92)
	Lamotrigine	5.4	94.6	0.85 (0.63-1.14)
	Levetiracetam	27.5	72.5	1.54 (0.52-4.51)
	Phenytoin	45.3	54.7	9.48 (3.60-24.95)
	Pregabalin	7.5	92.5	1.10 (0.74-1.64)
	Topiramate	14.3	85.7	0.46 (0.19-1.13)
	Valproate	15	85	1.49 (0.99-2.25)
	Other	18.6	81.4	2.43 (1.19-4.95)
	Polytherapy	21.7	78.3	1.76 (1.11-2.78)

## Sheet: Figure 3b
Figure 3b - Active Comparator analysis HRs
Outcome	ASM	Weighting for CPRD (UK)	Weighting for DOHaD (Sweden)	Pooled Adjusted HR (95 % CI)
Autism	Lamotrigine	-	-	1 (Reference)
	No ASM	11.9	88.1	1.17 (0.99-1.38)
	Carbamazepine	12	88	1.45 (1.16-1.82)
	Gabapentin	31.3	68.7	1.21 (0.83-1.78)
	Levetiracetam	20.5	79.5	0.94 (0.50-1.77)
	Phenytoin	9.8	90.2	1.17 (0.63-2.15)
	Pregabalin	12.5	87.5	0.83 (0.61-1.13)
	Topiramate	7.2	92.8	1.35 (0.78-2.33)
	Valproate	11.9	88.1	2.07 (1.63-2.63)
	Other	9.6	90.4	1.53 (1.05-2.24)
	Polytherapy	16.7	83.3	1.74 (1.34-2.26)
Intellectual disability	Lamotrigine	-	-	1 (Reference)
	No ASM	6.6	93.4	0.89 (0.69-1.16)
	Carbamazepine	6.4	93.6	1.17 (0.83-1.65)
	Gabapentin	-	100	0.93 (0.43-2.05)
	Levetiracetam	-	100	0.60 (0.19-1.92)
	Phenytoin	-	100	0.61 (0.19-1.96)
	Pregabalin	-	100	0.78 (0.45-1.37)
	Topiramate	11.7	88.3	2.17 (1.04-4.53)
	Valproate	4.3	95.7	2.28 (1.61-3.22)
	Other	-	100	0.83 (0.39-1.73)
	Polytherapy	7.9	92.1	1.80 (1.23-2.62)
Attention Deficit Hyperactivity Disorder	Lamotrigine	-	-	1 (Reference)
	Carbamazepine	5.2	94.8	1.12 (0.99-1.28)
	Gabapentin	5.2	94.8	1.20 (1.01-1.42)
	No ASM	13.4	86.6	1.27 (0.93-1.75)
	Levetiracetam	8.9	91.1	1.15 (0.69-1.93)
	Phenytoin	3.9	96.1	1.32 (0.88-1.96)
	Pregabalin	3.5	96.5	0.77 (0.60-0.98)
	Topiramate	6	94	0.89 (0.54-1.48)
	Valproate	5	95	1.35 (1.11-1.63)
	Other	2.2	97.8	1.08 (0.80-1.47)
	Polytherapy	6	94	1.25 (1.00-1.57)

## Sheet: Figure_S1
Figure S1 - Flowchart of cohort deprivation for CPRD (UK) - underlying data provided in figure text

## Sheet: Figure_S2
Figure S2 - Flowchart of cohort deprivation for DOHaD (Sweden) - underlying data provided in figure text

## Sheet: Figure_S3
Figure S3 - Primary Analysis: Pooled risk difference results relative to no ASM at age 12
Outcome	ASM	Risk Difference as % Age 12 (95% CI)	Weight for DOHaD (Sweden) Age 12 (%)
Autism	No ASM	0 (Reference)	-
	Carbamazepine	0.60 (0.05, 1.15)	96.1
	Gabapentin	0.19 (-0.81, 1.19)	84.7
	Lamotrigine	-0.41 (-0.79, -0.03)	96.4
	Levetiracetam	-0.50 (-1.91, 0.91)	91.6
	Phenytoin	-0.04 (-1.59, 1.51)	96.7
	Pregabalin	-0.78 (-1.30, -0.26)	94.9
	Topiramate	-0.48 (-1.91, 0.95)	65.8
	Valproate	2.05 (1.21, 2.90)	92.5
	Other	0.76 (-0.40, 1.91)	97.1
	Polytherapy	1.36 (0.50, 2.23)	90.6
Intellectual disability	No ASM	0 (Reference)	-
	Carbamazepine	0.28 (-0.03, 0.58)	85
	Gabapentin	0.02 (-0.70, 0.75)	100
	Lamotrigine	0.11 (-0.15, 0.38)	86.1
	Levetiracetam	-0.33 (-1.04, 0.39)	100
	Phenytoin	-0.31 (-1.04, 0.42)	100
	Pregabalin	-0.13 (-0.54, 0.27)	100
	Topiramate	1.21 (-0.20, 2.62)	72.1
	Valproate	0.78 (0.32, 1.24)	50.3
	Other	-0.09 (-0.69, 0.51)	100
	Polytherapy	0.79 (0.29, 1.29)	67
Attention Deficit Hyperactivity Disorder	No ASM	0 (Reference)	-
	Carbamazepine	0.37 (-0.29, 1.03)	84.3
	Gabapentin	1.00 (-0.43, 2.44)	61.7
	Lamotrigine	-0.53 (-1.12, 0.05)	90
	Levetiracetam	0.30 (-2.15, 2.74)	75.7
	Phenytoin	0.80 (-1.39, 2.99)	93
	Pregabalin	-1.61 (-2.35, -0.86)	88.5
	Topiramate	-0.89 (-2.66, 0.89)	64.8
	Valproate	0.96 (0.07, 1.84)	83.4
	Other	-0.26 (-1.61, 1.10)	90.2
	Polytherapy	0.51 (-0.46, 1.49)	70.4

## Sheet: Figure_S4
Figure S4 - Primary Analysis: Country specific risk difference results for autism relative to no ASM
Outcome	ASM	CPRD (UK) - Risk Difference as % (95% CI)			DOHaD (Sweden) - Risk Difference as % (95% CI)			Pooled Risk Difference as % (95% CI)			Weight for DOHaD (Sweden) (%)
		Age 4	Age 8	Age 12	Age 4	Age 8	Age 12	Age 4	Age 8	Age 12	Age 4	Age 8	Age 12
Autism	No ASM	0 (Reference)	0 (Reference)	0 (Reference)	0 (Reference)	0 (Reference)	0 (Reference)	0 (Reference)	0 (Reference)	0 (Reference)	-	-	-
	Carbamazepine	0.25 (-0.10, 0.60)	1.00 (-0.38, 2.37)	2.05 (-0.74, 4.83)	0.05 (-0.00, 0.11)	0.24 (-0.01, 0.50)	0.54 (-0.02, 1.10)	0.06 (0.00, 0.11)	0.27 (0.02, 0.52)	0.60 (0.05, 1.15)	97.6	96.7	96.1
	Gabapentin	0.20 (-0.12, 0.51)	0.78 (-0.46, 2.03)	1.61 (-0.93, 4.16)	-0.01 (-0.11, 0.10)	-0.03 (-0.52, 0.46)	-0.07 (-1.15, 1.02)	0.01 (-0.08, 0.11)	0.08 (-0.38, 0.53)	0.19 (-0.81, 1.19)	90.1	86.8	84.7
	Lamotrigine	0.05 (-0.20, 0.29)	0.18 (-0.80, 1.16)	0.38 (-1.64, 2.40)	-0.04 (-0.08, -0.01)	-0.20 (-0.37, -0.03)	-0.44 (-0.83, -0.06)	-0.04 (-0.08, -0.00)	-0.19 (-0.36, -0.02)	-0.41 (-0.79, -0.03)	97.8	96.9	96.4
	Levetiracetam	-0.05 (-0.62, 0.53)	-0.19 (-2.52, 2.14)	-0.39 (-5.25, 4.46)	-0.05 (-0.19, 0.09)	-0.23 (-0.89, 0.43)	-0.51 (-1.98, 0.97)	-0.05 (-0.18, 0.09)	-0.23 (-0.86, 0.41)	-0.50 (-1.91, 0.91)	94.5	92.6	91.6
	Phenytoin	0.09 (-0.95, 1.13)	0.36 (-3.80, 4.52)	0.74 (-7.82, 9.29)	-0.01 (-0.16, 0.15)	-0.03 (-0.74, 0.68)	-0.07 (-1.64, 1.51)	-0.00 (-0.15, 0.15)	-0.02 (-0.72, 0.68)	-0.04 (-1.59, 1.51)	97.9	97.2	96.7
	Pregabalin	-0.09 (-0.37, 0.18)	-0.38 (-1.48, 0.72)	-0.79 (-3.09, 1.51)	-0.07 (-0.12, -0.02)	-0.35 (-0.59, -0.11)	-0.78 (-1.31, -0.25)	-0.08 (-0.12, -0.03)	-0.35 (-0.58, -0.12)	-0.78 (-1.30, -0.26)	96.7	95.5	94.9
	Topiramate	-0.32 (-0.60, -0.04)	-1.29 (-2.43, -0.14)	-2.71 (-5.14, -0.27)	0.07 (-0.11, 0.24)	0.31 (-0.49, 1.10)	0.68 (-1.08, 2.43)	-0.04 (-0.18, 0.11)	-0.22 (-0.87, 0.44)	-0.48 (-1.91, 0.95)	72.7	67.3	65.8
	Valproate	0.23 (-0.15, 0.62)	0.94 (-0.58, 2.45)	1.92 (-1.16, 4.99)	0.20 (0.11, 0.29)	0.94 (0.54, 1.35)	2.06 (1.18, 2.94)	0.20 (0.12, 0.29)	0.94 (0.55, 1.33)	2.05 (1.21, 2.90)	94.9	93.3	92.5
	Other	0.29 (-0.56, 1.14)	1.16 (-2.20, 4.52)	2.37 (-4.42, 9.16)	0.07 (-0.05, 0.18)	0.32 (-0.21, 0.85)	0.71 (-0.46, 1.88)	0.07 (-0.04, 0.19)	0.34 (-0.19, 0.87)	0.76 (-0.40, 1.91)	98.2	97.5	97.1
	Polytherapy	0.25 (-0.10, 0.60)	1.01 (-0.38, 2.40)	2.07 (-0.76, 4.89)	0.13 (0.04, 0.21)	0.59 (0.17, 1.00)	1.29 (0.38, 2.20)	0.13 (0.05, 0.22)	0.62 (0.22, 1.02)	1.36 (0.50, 2.23)	93.9	91.8	90.6

## Sheet: Figure_S5
Figure S5 - Primary Analysis: Country specific risk difference results for intellectual disability relative to no ASM
Outcome	ASM	CPRD (UK) - Risk Difference as % (95% CI)			DOHaD (Sweden) - Risk Difference as % (95% CI)			Pooled Risk Difference as % (95% CI)			Weight for DOHaD (Sweden) (%)
		Age 4	Age 8	Age 12	Age 4	Age 8	Age 12	Age 4	Age 8	Age 12	Age 4	Age 8	Age 12
Intellectual disability	No ASM	0 (Reference)	0 (Reference)	0 (Reference)	0 (Reference)	0 (Reference)	0 (Reference)	0 (Reference)	0 (Reference)	0 (Reference)	-	-	-
	Carbamazepine	0.04 (-0.07, 0.16)	0.14 (-0.22, 0.50)	0.30 (-0.48, 1.07)	0.05 (-0.01, 0.10)	0.15 (-0.03, 0.34)	0.27 (-0.05, 0.60)	0.04 (-0.00, 0.09)	0.15 (-0.01, 0.31)	0.28 (-0.03, 0.58)	81.7	79.5	85
	Gabapentin	-	-	-	0.00 (-0.12, 0.12)	0.01 (-0.39, 0.42)	0.02 (-0.70, 0.75)	0.00 (-0.12, 0.12)	0.01 (-0.39, 0.42)	0.02 (-0.70, 0.75)	100	100	100
	Lamotrigine	0.04 (-0.07, 0.14)	0.12 (-0.21, 0.44)	0.25 (-0.45, 0.95)	0.02 (-0.03, 0.06)	0.05 (-0.11, 0.21)	0.09 (-0.19, 0.37)	0.02 (-0.02, 0.06)	0.06 (-0.08, 0.21)	0.11 (-0.15, 0.38)	83	80.9	86.1
	Levetiracetam	-	-	-	-0.05 (-0.17, 0.06)	-0.18 (-0.58, 0.22)	-0.33 (-1.04, 0.39)	-0.05 (-0.17, 0.06)	-0.18 (-0.58, 0.22)	-0.33 (-1.04, 0.39)	100	100	100
	Phenytoin	-	-	-	-0.05 (-0.17, 0.07)	-0.17 (-0.58, 0.24)	-0.31 (-1.04, 0.42)	-0.05 (-0.17, 0.07)	-0.17 (-0.58, 0.24)	-0.31 (-1.04, 0.42)	100	100	100
	Pregabalin	-	-	-	-0.02 (-0.09, 0.04)	-0.07 (-0.30, 0.15)	-0.13 (-0.54, 0.27)	-0.02 (-0.09, 0.04)	-0.07 (-0.30, 0.15)	-0.13 (-0.54, 0.27)	100	100	100
	Topiramate	0.14 (-0.26, 0.53)	0.43 (-0.82, 1.67)	0.92 (-1.75, 3.60)	0.22 (-0.06, 0.50)	0.74 (-0.20, 1.68)	1.32 (-0.34, 2.98)	0.19 (-0.04, 0.42)	0.63 (-0.12, 1.38)	1.21 (-0.20, 2.62)	66.7	63.8	72.1
	Valproate	0.00 (-0.09, 0.10)	0.01 (-0.29, 0.31)	0.02 (-0.63, 0.67)	0.26 (0.15, 0.37)	0.87 (0.50, 1.23)	1.54 (0.89, 2.19)	0.11 (0.04, 0.18)	0.35 (0.12, 0.59)	0.78 (0.32, 1.24)	43.1	40.3	50.3
	Other	-	-	-	-0.01 (-0.11, 0.08)	-0.05 (-0.39, 0.29)	-0.09 (-0.69, 0.51)	-0.01 (-0.11, 0.08)	-0.05 (-0.39, 0.29)	-0.09 (-0.69, 0.51)	100	100	100
	Polytherapy	0.06 (-0.07, 0.19)	0.19 (-0.21, 0.59)	0.41 (-0.45, 1.28)	0.16 (0.06, 0.26)	0.55 (0.20, 0.89)	0.98 (0.37, 1.58)	0.12 (0.04, 0.20)	0.40 (0.14, 0.66)	0.79 (0.29, 1.29)	61	58	67

## Sheet: Figure_S6
Figure S5 - Primary Analysis: Country specific risk difference results for ADHD relative to no ASM
Outcome	ASM	CPRD (UK) - Risk Difference as % (95% CI)			DOHaD (Sweden) - Risk Difference as % (95% CI)			Pooled Risk Difference as % (95% CI)			Weight for DOHaD (Sweden) (%)
		Age 4	Age 8	Age 12	Age 4	Age 8	Age 12	Age 4	Age 8	Age 12	Age 4	Age 8	Age 12
Attention Deficit Hyperactivity Disorder	No ASM	0 (Reference)	0 (Reference)	0 (Reference)	0 (Reference)	0 (Reference)	0 (Reference)	0 (Reference)	0 (Reference)	0 (Reference)	-	-	-
	Carbamazepine	0.04 (-0.03, 0.11)	0.47 (-0.29, 1.22)	1.04 (-0.63, 2.70)	0.00 (-0.00, 0.01)	0.07 (-0.13, 0.26)	0.24 (-0.48, 0.96)	0.00 (-0.00, 0.01)	0.09 (-0.10, 0.28)	0.37 (-0.29, 1.03)	99.3	93.6	84.3
	Gabapentin	0.06 (-0.03, 0.16)	0.71 (-0.35, 1.77)	1.57 (-0.75, 3.89)	0.00 (-0.01, 0.02)	0.18 (-0.33, 0.68)	0.65 (-1.18, 2.48)	0.01 (-0.01, 0.02)	0.28 (-0.18, 0.73)	1.00 (-0.43, 2.44)	97.9	81.5	61.7
	Lamotrigine	0.05 (-0.02, 0.13)	0.59 (-0.25, 1.43)	1.30 (-0.55, 3.15)	-0.01 (-0.01, -0.00)	-0.20 (-0.37, -0.03)	-0.74 (-1.36, -0.12)	-0.01 (-0.01, -0.00)	-0.17 (-0.33, -0.01)	-0.53 (-1.12, 0.05)	99.6	96.2	90
	Levetiracetam	0.04 (-0.16, 0.24)	0.44 (-1.80, 2.69)	0.99 (-3.97, 5.95)	0.00 (-0.02, 0.02)	0.02 (-0.75, 0.79)	0.08 (-2.73, 2.89)	0.00 (-0.02, 0.02)	0.06 (-0.66, 0.79)	0.30 (-2.15, 2.74)	98.9	89.6	75.7
	Phenytoin	0.09 (-0.25, 0.43)	1.05 (-2.75, 4.84)	2.31 (-5.95, 10.56)	0.01 (-0.01, 0.02)	0.19 (-0.44, 0.81)	0.69 (-1.58, 2.96)	0.01 (-0.01, 0.02)	0.21 (-0.41, 0.83)	0.80 (-1.39, 2.99)	99.7	97.4	93
	Pregabalin	-0.01 (-0.09, 0.08)	-0.07 (-1.05, 0.91)	-0.16 (-2.36, 2.05)	-0.01 (-0.02, -0.01)	-0.48 (-0.69, -0.27)	-1.79 (-2.59, -1.00)	-0.01 (-0.02, -0.01)	-0.46 (-0.67, -0.25)	-1.61 (-2.35, -0.86)	99.5	95.5	88.5
	Topiramate	-0.02 (-0.14, 0.09)	-0.26 (-1.59, 1.07)	-0.58 (-3.58, 2.41)	-0.01 (-0.02, 0.01)	-0.28 (-0.87, 0.30)	-1.05 (-3.26, 1.15)	-0.01 (-0.02, 0.01)	-0.28 (-0.82, 0.26)	-0.89 (-2.66, 0.89)	98.1	83.5	64.8
	Valproate	0.04 (-0.05, 0.13)	0.44 (-0.54, 1.43)	0.99 (-1.19, 3.16)	0.01 (-0.00, 0.01)	0.26 (-0.01, 0.53)	0.95 (-0.02, 1.92)	0.01 (-0.00, 0.01)	0.27 (0.01, 0.53)	0.96 (0.07, 1.84)	99.3	93	83.4
	Other	0.00 (-0.16, 0.17)	0.05 (-1.88, 1.98)	0.11 (-4.20, 4.42)	-0.00 (-0.01, 0.01)	-0.08 (-0.47, 0.30)	-0.30 (-1.72, 1.13)	-0.00 (-0.01, 0.01)	-0.08 (-0.45, 0.30)	-0.26 (-1.61, 1.10)	99.6	96.2	90.2
	Polytherapy	0.01 (-0.06, 0.08)	0.12 (-0.68, 0.92)	0.27 (-1.53, 2.06)	0.00 (-0.00, 0.01)	0.17 (-0.15, 0.49)	0.62 (-0.55, 1.78)	0.00 (-0.00, 0.01)	0.16 (-0.14, 0.46)	0.51 (-0.46, 1.49)	98.5	86.3	70.4

[truncated: 8 more sheets: Figure_S7, Figure_S8, Figure_S9, Figure_S10, Figure_S11, Figure_S12, Figure_S13, Figure_S14]
